# Supplementary material for: A Hierarchical Model to Predict Time of Flowering of Kiwifruit Using Weather Data and Budbreak Dynamics
Source: Plants (Basel). 2024 Aug 12;13(16):2231. doi: 10.3390/plants13162231 (PMC11359339; doi:10.3390/plants13162231)
Supplement: Supplementary file 1 [file plants-13-02231-s001.zip]

Archive with 1 entries (1 files):
- plants-3108042-supplementary.pdf
